# Supplementary material for: Mixed Cation Halide Perovskite under Environmental and Physical Stress
Source: Materials (Basel). 2021 Jul 15;14(14):3954. doi: 10.3390/ma14143954 (PMC8303190; doi:10.3390/ma14143954)
Supplement: Supplementary file 1 [file materials-14-03954-s001.zip]

Archive with 1 entries (1 files):
- materials-1250155-SI.pdf
